# Supplementary material for: Effect on speech emotion classification of a feature selection approach using a convolutional neural network
Source: PeerJ Comput Sci. 2021 Nov 3;7:e766. doi: 10.7717/peerj-cs.766 (PMC8576551; doi:10.7717/peerj-cs.766)
Supplement: Supplemental Information 1 [file peerj-cs-07-766-s001.zip]

Archive with 28 entries (26 files):
- PeerJCode/
- __MACOSX/._PeerJCode
- PeerJCode/.DS_Store
- __MACOSX/PeerJCode/._.DS_Store
- PeerJCode/get_crossval_result.py
- __MACOSX/PeerJCode/._get_crossval_result.py
- PeerJCode/model.py
- __MACOSX/PeerJCode/._model.py
- PeerJCode/train_ser.py
- __MACOSX/PeerJCode/._train_ser.py
- PeerJCode/data_utils.py
- __MACOSX/PeerJCode/._data_utils.py
- PeerJCode/crossval_SER.py
- __MACOSX/PeerJCode/._crossval_SER.py
- PeerJCode/.gitignore
- __MACOSX/PeerJCode/._.gitignore
- PeerJCode/FS/
- __MACOSX/PeerJCode/._FS
- PeerJCode/FS/.DS_Store
- __MACOSX/PeerJCode/FS/._.DS_Store
- PeerJCode/FS/create_mixed_audio_file.py
- __MACOSX/PeerJCode/FS/._create_mixed_audio_file.py
- PeerJCode/FS/extract_features.py
- __MACOSX/PeerJCode/FS/._extract_features.py
- PeerJCode/FS/database.py
- __MACOSX/PeerJCode/FS/._database.py
- PeerJCode/FS/features_util.py
- __MACOSX/PeerJCode/FS/._features_util.py
