# Supplementary material for: Effect on speech emotion classification of a feature selection approach using a convolutional neural network
Source: PeerJ Comput Sci. 2021 Nov 3;7:e766. doi: 10.7717/peerj-cs.766 (PMC8576551; doi:10.7717/peerj-cs.766)
Supplement: Supplemental Information 1 [file peerj-cs-07-766-s001.zip › PeerJCode/model.py]

import torch.nn as nn
import torch
import torchvision
import copy
import torch.nn.functional as F

def init_layer(layer):
    nn.init.xavier_uniform_(layer.weight)
    if hasattr(layer, 'bias'):
        if layer.bias is not None:
            layer.bias.data.fill_(0.)


def init_bn(bn):
    bn.bias.data.fill_(0.)
    bn.weight.data.fill_(1.)
class SER_AlexNet(nn.Module):
    def __init__(self,num_classes=4, in_ch=3, pretrained=True):
        super(SER_AlexNet, self).__init__()

        model = torchvision.models.alexnet(pretrained=pretrained)
        self.features = model.features
        self.avgpool  = model.avgpool
        self.classifier = model.classifier

        if in_ch != 3:
            self.features[0] = nn.Conv2d(in_ch, 64, kernel_size=(11, 11), stride=(4, 4), padding=(2, 2))
            init_layer(self.features[0])

        self.classifier[6] = nn.Linear(4096, num_classes)

        self._init_weights(pretrained=pretrained)

        print('\n<< SER AlexNet Finetuning model initialized >>\n')

    def forward(self, x):

        x = self.features(x)
        x = self.avgpool(x)
        x = torch.flatten(x, 1)
        out = self.classifier(x)

        return out

    def _init_weights(self, pretrained=True):

        init_layer(self.classifier[6])

        if pretrained == False:
            init_layer(self.features[0])
            init_layer(self.features[3])
            init_layer(self.features[6])
            init_layer(self.features[8])
            init_layer(self.features[10])
            init_layer(self.classifier[1])
            init_layer(self.classifier[4])


class SER_AlexNet_GAP(nn.Module):
    def __init__(self,num_classes=4, in_ch=3, pretrained=True):
        super(SER_AlexNet_GAP, self).__init__()

        model = torchvision.models.alexnet(pretrained=pretrained)
        self.features = model.features
        self.avgpool  = model.avgpool

        #Global average pooling layer
        self.classifier = nn.Sequential(
                                        nn.Conv2d(256, num_classes, kernel_size=(1,1)),
                                        nn.AvgPool2d(6)
                                        )

        if in_ch != 3:
            self.features[0] = nn.Conv2d(in_ch, 64, kernel_size=(11, 11), stride=(4, 4), padding=(2, 2))
            init_layer(self.features[0])


        self._init_weights(pretrained=pretrained)

        print('\n<< SER AlexNet GAP model initialized >>\n')

    def forward(self, x):

        x = self.features(x)
        x = self.avgpool(x)
        out = self.classifier(x).squeeze(-1).squeeze(-1)

        return out


    def _init_weights(self, pretrained=True):

        init_layer(self.classifier[0])

        if pretrained == False:
            init_layer(self.features[0])
            init_layer(self.features[3])
            init_layer(self.features[6])
            init_layer(self.features[8])
            init_layer(self.features[10])
