# Supplementary material for: Effect on speech emotion classification of a feature selection approach using a convolutional neural network
Source: PeerJ Comput Sci. 2021 Nov 3;7:e766. doi: 10.7717/peerj-cs.766 (PMC8576551; doi:10.7717/peerj-cs.766)
Supplement: Supplemental Information 1 [file peerj-cs-07-766-s001.zip › PeerJCode/data_utils.py]

import pickle
import numpy as np
import torch
from torchvision import transforms
from sklearn.metrics import confusion_matrix
import pandas as pd
from imblearn.over_sampling import RandomOverSampler
from collections import Counter
from sklearn import preprocessing
import random
from PIL import Image, ImageOps
import matplotlib.pyplot as plt

SCALER_TYPE = {'standard':'preprocessing.StandardScaler()',
               'minmax'  :'preprocessing.MinMaxScaler(feature_range=(0,1))'
              }


class TrainDataset(torch.utils.data.Dataset):
    def __init__(self, data, target, num_classes=4):
        super(TrainDataset).__init__()
        self.data = data
        self.target = target
        self.n_samples = len(data)
        self.num_classes = num_classes

    def __len__(self):
        return self.n_samples

    def __getitem__(self, index):
        return self.data[index], self.target[index]

    def weighted_accuracy(self, predictions, target):
        acc = (target == predictions).sum() / self.n_samples
        return acc


    def unweighted_accuracy(self, predictions,target):
        class_acc = 0
        n_classes = 0
        for c in range(self.num_classes):
            class_pred = np.multiply((target == predictions),
                                     (target == c)).sum()

            if (target == c).sum() > 0:
                 class_pred /= (target == c).sum()
                 n_classes += 1

                 class_acc += class_pred

        return class_acc / n_classes


class TestDataset(torch.utils.data.Dataset):


    def __init__(self, data, actual_target, seg_target,
                 num_segs, num_classes=4):
        super(TestDataset).__init__()
        self.data = data
        self.target = seg_target
        self.n_samples = len(data)
        self.n_actual_samples = actual_target.shape[0]
        self.actual_target = actual_target
        self.num_segs = num_segs
        self.num_classes = num_classes


    def __len__(self):
        return self.n_samples

    def __getitem__(self, index):
        return self.data[index], self.target[index]

    def get_preds(self, seg_preds):
        preds = np.empty(
            shape=(self.n_actual_samples, self.num_classes), dtype="float")

        end = 0
        for v in range(self.n_actual_samples):
            start = end
            end = start + self.num_segs[v]

            preds[v] = np.average(seg_preds[start:end], axis=0)

        preds = np.argmax(preds, axis=1)
        return preds


    def weighted_accuracy(self, utt_preds):

        acc = (self.actual_target == utt_preds).sum() / self.n_actual_samples
        return acc


    def unweighted_accuracy(self, utt_preds):
        class_acc = 0
        n_classes = 0

        for c in range(self.num_classes):
            class_pred = np.multiply((self.actual_target == utt_preds),
                                     (self.actual_target == c)).sum()


            if (self.actual_target == c).sum() > 0:
                class_pred /= (self.actual_target == c).sum()
                n_classes += 1
                class_acc += class_pred

        return class_acc / n_classes


    def confusion_matrix_iemocap(self, utt_preds):
        """Compute confusion matrix given the predictions.

        Parameters
        ----------
        utt_preds : ndarray
            Processed predictions.

        """
        conf = confusion_matrix(self.actual_target, utt_preds)

        # Make confusion matrix into data frame for readability
        conf_fmt = pd.DataFrame({"ang": conf[:, 0], "sad": conf[:, 1],
                             "hap": conf[:, 2], "neu": conf[:, 3]})
        conf_fmt = conf_fmt.to_string(index=False)
        return (conf, conf_fmt)


class SERDataset:
    def __init__(self, features_data, num_classes = 4,
                val_speaker_id='1M', test_speaker_id='1F',
                oversample=False):


        #get training spectrograms
        train_data, train_labels = None, None
        for speaker_id in features_data.keys():
            if speaker_id in [val_speaker_id, test_speaker_id]:
                continue

            #Concatenate spectrograms from speakers in training set
            if train_data is None:
                train_data = features_data[speaker_id][0].astype(np.float32)
            else:
                train_data = np.concatenate((train_data,
                                            features_data[speaker_id][0].astype(np.float32) ),
                                            axis=0)

            #Concatenate the corresponding labels
            if train_labels is None:
                train_labels = features_data[speaker_id][2].astype(np.long)
            else:
                train_labels = np.concatenate((train_labels,
                                               features_data[speaker_id][2].astype(np.long)),
                                               axis=0)

        self.train_data     = train_data
        self.train_labels   = train_labels
        self.num_classes    = num_classes

        #get validation spectrograms
        self.val_data       = features_data[val_speaker_id][0].astype(np.float32)
        self.val_seg_labels = features_data[val_speaker_id][2].astype(np.long)
        self.val_labels     = features_data[val_speaker_id][1].astype(np.long)
        self.val_num_segs   = features_data[val_speaker_id][3]

        #get test spectrograms
        self.test_data       = features_data[test_speaker_id][0].astype(np.float32)
        self.test_seg_labels = features_data[test_speaker_id][2].astype(np.long)
        self.test_labels     = features_data[test_speaker_id][1].astype(np.long)
        self.test_num_segs   = features_data[test_speaker_id][3]


        #Normalize dataset to the range of [0, 1] suitable as image pixel
        self._normalize('minmax')

        #Random oversampling on training dataset
        if oversample == True:
            print('\nPerform training dataset oversampling')
            datar, labelr = random_oversample(self.train_data, self.train_labels)
            datar, labelr = random_oversample(datar,labelr)
            self.train_data = datar
            self.train_labels = labelr

        train_data_shape = self.train_data.shape
        val_data_shape = self.val_data.shape
        test_data_shape = self.test_data.shape

        #convert normalized spectrogram to 3 channel image, apply AlexNet image pre-processing
        self.train_data = self._spec_to_gray(self.train_data)
        self.val_data = self._spec_to_gray(self.val_data)
        self.test_data = self._spec_to_gray(self.test_data)
        self.num_in_ch = 3

        assert len(self.train_data) == train_data_shape[0]
        assert len(self.val_data) == val_data_shape[0]
        assert len(self.test_data) == test_data_shape[0]

        assert val_data_shape[0] == self.val_seg_labels.shape[0] == sum(self.val_num_segs)
        assert self.val_labels.shape[0] == self.val_num_segs.shape[0]
        assert test_data_shape[0] == self.test_seg_labels.shape[0] == sum(self.test_num_segs)
        assert self.test_labels.shape[0] == self.test_num_segs.shape[0]

        print('\n<<DATASET>>\n')
        print(f'Val. speaker id : {val_speaker_id}')
        print(f'Test speaker id : {test_speaker_id}')
        print(f'Train data      : {train_data_shape}')
        print(f'Train labels    : {self.train_labels.shape}')
        print(f'Eval. data      : {val_data_shape}')
        print(f'Eval. label     : {self.val_labels.shape}')
        print(f'Eval. seg labels: {self.val_seg_labels.shape}')
        print(f'Eval. num seg   : {self.val_num_segs.shape}')
        print(f'Test data       : {test_data_shape}')
        print(f'Test label      : {self.test_labels.shape}')
        print(f'Test seg labels : {self.test_seg_labels.shape}')
        print(f'Test num seg    : {self.test_num_segs.shape}')
        print('\n')


    def _normalize(self, scaling):

        '''
        calculate normalization factor from training dataset and apply to
           the whole dataset
        '''

        #get data range
        input_range = self._get_data_range()

        #re-arrange array from (N, C, F, T) to (C, -1, F)
        nsegs = self.train_data.shape[0]
        nch   = self.train_data.shape[1]
        nfreq = self.train_data.shape[2]
        ntime = self.train_data.shape[3]
        rearrange = lambda x: x.transpose(1,0,3,2).reshape(nch,-1,nfreq)
        self.train_data = rearrange(self.train_data)
        self.val_data   = rearrange(self.val_data)
        self.test_data  = rearrange(self.test_data)

        #scaler type
        scaler = eval(SCALER_TYPE[scaling])

        for ch in range(nch):
            #get scaling values from training data
            scale_values = scaler.fit(self.train_data[ch])

            #apply to all
            self.train_data[ch] = scaler.transform(self.train_data[ch])
            self.val_data[ch] = scaler.transform(self.val_data[ch])
            self.test_data[ch] = scaler.transform(self.test_data[ch])

        #Shape the data back to (N,C,F,T)
        rearrange = lambda x: x.reshape(nch,-1,ntime,nfreq).transpose(1,0,3,2)
        self.train_data = rearrange(self.train_data)
        self.val_data   = rearrange(self.val_data)
        self.test_data  = rearrange(self.test_data)

        print(f'\nDataset normalized with {scaling} scaler')
        print(f'\tRange before normalization: {input_range}')
        print(f'\tRange after  normalization: {self._get_data_range()}')

    def _get_data_range(self):
        #get data range
        trmin = np.min(self.train_data)
        evmin = np.min(self.val_data)
        tsmin = np.min(self.test_data)
        dmin = np.min(np.array([trmin, evmin, tsmin]))

        trmax = np.max(self.train_data)
        evmax = np.max(self.val_data)
        tsmax = np.max(self.test_data)
        dmax = np.max(np.array([trmax, evmax, tsmax]))

        return [dmin, dmax]

    def _spec_to_rgb(self,data):
        #AlexNet preprocessing
        alexnet_preprocess = transforms.Compose([
                transforms.Resize(224),
                #transforms.CenterCrop(224),
                transforms.ToTensor(),
                transforms.Normalize(mean=[0.485, 0.456, 0.406], std=[0.229, 0.224, 0.225])
                ])

        # Get the color map to convert normalized spectrum to RGB
        cm = plt.get_cmap('jet') #brg #gist_heat #brg #bwr

        #Flip the frequency axis to orientate image upward, remove Channel axis
        data = np.flip(data,axis=2)

        data = np.squeeze(data, axis=1)

        data_tensor = list()

        for i, seg in enumerate(data):
            seg = np.clip(seg, 0.0, 1.0)
            seg_rgb = (cm(seg)[:,:,:3]*255.0).astype(np.uint8)

            img = Image.fromarray(seg_rgb, mode='RGB')

            data_tensor.append(alexnet_preprocess(img))

        return data_tensor


    def _spec_to_gray(self,data):
        #AlexNet preprocessing
        alexnet_preprocess = transforms.Compose([
                transforms.Resize(256),
                #transforms.CenterCrop(224),
                transforms.ToTensor(),
                transforms.Normalize(mean=[0.485, 0.456, 0.406], std=[0.229, 0.224, 0.225])
                ])

        #Convert format to uint8, flip the frequency axis to orientate image upward,
        #   duplicate into 3 channels
        data = np.clip(data,0.0, 1.0)
        data = (data*255.0).astype(np.uint8)
        data = np.flip(data,axis=2)
        data = np.moveaxis(data,1,-1)
        data = np.repeat(data,3,axis=-1)

        data_tensor = list()
        for i, seg in enumerate(data):
            img = Image.fromarray(seg, mode='RGB')
            data_tensor.append(alexnet_preprocess(img))

        return data_tensor

    def get_train_dataset(self):
        return TrainDataset(
            self.train_data, self.train_labels,
             num_classes=self.num_classes)

    def get_val_dataset(self):
        return TestDataset(
            self.val_data, self.val_labels,
            self.val_seg_labels, self.val_num_segs,
            num_classes=self.num_classes)

    def get_test_dataset(self):
        return TestDataset(
            self.test_data, self.test_labels,
            self.test_seg_labels, self.test_num_segs,
            num_classes=self.num_classes)


def random_oversample(data, labels):
    print('\tOversampling method: Random Oversampling')
    ros = RandomOverSampler(random_state=0,sampling_strategy='minority')

    n_samples = data.shape[0]
    fh = data.shape[2]
    fw = data.shape[3]
    n_features= fh*fw

    data = np.squeeze(data,axis=1)
    data = np.reshape(data,(n_samples, n_features))
    data_resampled, label_resampled = ros.fit_resample(data, labels)
    n_samples = data_resampled.shape[0]
    data_resampled = np.reshape(data_resampled,(n_samples,fh,fw))
    data_resampled = np.expand_dims(data_resampled, axis=1)

    return data_resampled, label_resampled
