# Supplementary material for: Effect on speech emotion classification of a feature selection approach using a convolutional neural network
Source: PeerJ Comput Sci. 2021 Nov 3;7:e766. doi: 10.7717/peerj-cs.766 (PMC8576551; doi:10.7717/peerj-cs.766)
Supplement: Supplemental Information 1 [file peerj-cs-07-766-s001.zip › PeerJCode/FS/extract_features.py]

import os
import sys
import argparse
import numpy as np
import pickle
from features_util import extract_features
from collections import Counter
import pandas as pd
from database import SER_DATABASES
import random


def main(args):

    #Get spectrogram parameters
    params={'window'        : args.window,
            'win_length'    : args.win_length,
            'hop_length'    : args.hop_length,
            'ndft'          : args.ndft,
            'nfreq'         : args.nfreq,
            'nmel'          : args.nmel,
            'segment_size'  : args.segment_size,
            'mixnoise'      : args.mixnoise
            }

    dataset  = args.dataset
    features = args.features
    dataset_dir = args.dataset_dir
    mixnoise = args.mixnoise

    if args.save_dir is not None:
        out_filename = args.save_dir+dataset+'_'+args.save_label+'.pkl'
    else:
        out_filename = 'None'

    print('\n')
    print('*'*50)
    print('\nFEATURES EXTRACTION')
    print(f'\t{"Dataset":>20}: {dataset}')
    print(f'\t{"Features":>20}: {features}')
    print(f'\t{"Dataset dir.":>20}: {dataset_dir}')
    print(f'\t{"Features file":>20}: {out_filename}')
    print(f'\t{"Add noise version":>20}: {mixnoise}')
    print(f"\nPARAMETERS:")
    for key in params:
        print(f'\t{key:>20}: {params[key]}')
    print('\n')

    # Random seed
    seed_everything(100)

    if dataset == 'IEMOCAP':
        # This is the 4-class, improvised data set
        emot_map = {'ang':0,'sad':1,'hap':2,'neu':3}
        include_scripted = False

        # Some publication works combined 'happy' and 'excited' into one 'happy' class,
        #   enable below for the 5531 dataset
        #emot_map = {'ang':0,'sad':1,'hap':2, 'exc':2, 'neu':3}
        #include_scripted = True
        #Initialize database
        database = SER_DATABASES[dataset](dataset_dir, emot_map=emot_map,
                                        include_scripted = include_scripted)

    elif dataset == 'EMODB':
        # Usually for emoDB, all the 7 emotions are used for classification
        emot_map={'neutral':0,'happy':1,'sad':2,'angry':3,'bored':4,'fear':5,'disgust':6}
        database = SER_DATABASES[dataset](dataset_dir, emot_map=emot_map)
        print(database.get_classes())

    #Get file paths and label in database
    speaker_files = database.get_files()

    #Extract features
    features_data = extract_features(speaker_files, features, params)

    #Save features
    if args.save_dir is not None:

        with open(out_filename, "wb") as fout:
                pickle.dump(features_data, fout)

    #Print classes statistic

    print(f'\nSEGMENT CLASS DISTRIBUTION PER SPEAKER:\n')
    classes = database.get_classes()
    n_speaker=len(features_data)
    n_class=len(classes)
    class_dist= np.zeros((n_speaker,n_class),dtype=np.int)
    speakers=[]
    data_shape=[]
    for i,speaker in enumerate(features_data.keys()):
        #print(f'\tSpeaker {speaker:>2}: {sorted(Counter(features_data[speaker][2]).items())}')
        cnt = sorted(Counter(features_data[speaker][2]).items())

        for item in cnt:
            #print(item)
            class_dist[i][item[0]]=item[1]
        #print(class_dist)
        speakers.append(speaker)
        if mixnoise == True:
            data_shape.append(str(features_data[speaker][0][0].shape))
        else:
            data_shape.append(str(features_data[speaker][0].shape))
    class_dist = np.vstack(class_dist)
    #print(class_dist)
    df = {"speakerID": speakers,
          "shape (N,C,F,T)": data_shape}

    for c in range(class_dist.shape[1]):
        df[classes[c]] = class_dist[:,c]

    class_dist_f = pd.DataFrame(df)
    class_dist_f = class_dist_f.to_string(index=False)
    print(class_dist_f)

    print('\n')
    print('*'*50)
    print('\n')


def parse_arguments(argv):
    parser = argparse.ArgumentParser(
        formatter_class=argparse.ArgumentDefaultsHelpFormatter)

    #DATASET
    parser.add_argument('dataset', type=str, default='IEMOCAP',
        help='Dataset to extract features. Options:'
             '  - IEMOCAP (default)'
             '  - EMODB'
             '  - RAVDESS'
             '  - SAVEE')
    parser.add_argument('dataset_dir', type=str,
        help='Path to the dataset directory.')

    #FEATURES
    parser.add_argument('--features', type=str, default='logspec',
        help='Feature to be extracted. Options:'
             '  - logspec (default) : (1 ch.)log spectrogram'
             '  - logmelspec        : (1 ch.)log mel spectrogram'
             '  - logmeldeltaspec   : (3 ch.)log mel spectrogram, delta, delta-delta'
             '  - lognrevspec       : (3 ch.)log spectrograms of signal, signal+noise, signal+reverb')

    parser.add_argument('--window', type=str, default='hamming',
        help='Window type. Default: hamming')

    parser.add_argument('--win_length', type=float, default=40,
        help='Window size (msec). Default: 40')

    parser.add_argument('--hop_length', type=float, default=10,
        help='Window hop size (msec). Default: 10')

    parser.add_argument('--ndft', type=int, default=800,
        help='DFT size. Default: 800')

    parser.add_argument('--nfreq', type=int, default=200,
        help='Number of lowest DFT points to be used as features. Default: 200'
             '  Only effective for <logspec, lognrevspec> features')

    parser.add_argument('--nmel', type=int, default=128,
        help='Number of mel frequency bands used as features. Default: 128'
             '  Only effectice for <logmel, logmeldeltaspec> features')

    parser.add_argument('--segment_size', type=int, default=300,
        help='Size of each features segment')

    parser.add_argument('--mixnoise', action='store_true',
        help='Set this flag to mix with noise.')


    #FEATURES FILE
    parser.add_argument('--save_dir', type=str, default=None,
        help='Path to directory to save the extracted features.')

    parser.add_argument('--save_label', type=str, default=None,
        help='Label to save the feature')

    return parser.parse_args(argv)


# seeding function for reproducibility
def seed_everything(seed):
    os.environ["PYTHONHASHSEED"] = str(seed)
    np.random.seed(seed)
    random.seed(seed)
    #torch.manual_seed(seed)
    #torch.cuda.manual_seed(seed)
    #torch.backends.cudnn.deterministic = True


if __name__ == '__main__':
    main(parse_arguments(sys.argv[1:]))
