# Supplementary material for: Effect on speech emotion classification of a feature selection approach using a convolutional neural network
Source: PeerJ Comput Sci. 2021 Nov 3;7:e766. doi: 10.7717/peerj-cs.766 (PMC8576551; doi:10.7717/peerj-cs.766)
Supplement: Supplemental Information 1 [file peerj-cs-07-766-s001.zip › PeerJCode/FS/features_util.py]

import numpy as np
import librosa
import librosa.display
import matplotlib.pyplot as plt
import math
import os
from collections import defaultdict
from tqdm import tqdm
from pysndfx import  AudioEffectsChain
from create_mixed_audio_file import create_mixed_audio_file
import random

NOISE_DIR='demoo/'
NOISE_FILES={'1.wav': 0,
             #'2.wav': 0,
             '3.wav': 0,
             '4.wav': 6,
             '5.wav': 6,
             #'6.wav': 0,
             '7.wav': 10,
             #'8.wav': 6,
             '9.wav':0,
             '10.wav':0
             }


def extract_features(speaker_files, features, params):

    speaker_features = defaultdict()
    for speaker_id in tqdm(speaker_files.keys()):

        data_tot, labels_tot, labels_segs_tot, segs = list(), list(), list(), list()
        for wav_path, emotion in speaker_files[speaker_id]:

            # Read wave data
            x, sr = librosa.load(wav_path, sr=None)

            # Apply pre-emphasis filter
            x = librosa.effects.preemphasis(x, zi = [0.0])

            # Extract required features into (C,F,T)
            features_data = GET_FEATURES[features](x, sr, params)

            # Segment features into (N,C,F,T)
            features_segmented = segment_nd_features(features_data, emotion, params['segment_size'])

            #Collect all the segments
            data_tot.append(features_segmented[1])
            labels_tot.append(features_segmented[3])
            labels_segs_tot.extend(features_segmented[2])
            segs.append(features_segmented[0])

        # Post process
        data_tot = np.vstack(data_tot).astype(np.float32)
        labels_tot = np.asarray(labels_tot, dtype=np.int8)
        labels_segs_tot = np.asarray(labels_segs_tot, dtype=np.int8)
        segs = np.asarray(segs, dtype=np.int8)

        # Make sure everything is extracted properly
        assert len(labels_tot) == len(segs)
        assert data_tot.shape[0] == labels_segs_tot.shape[0] == sum(segs)

        # Mix with noise
        if params['mixnoise'] == True:
            data_tot = np.expand_dims(data_tot, axis = 0)

            # + NOISE
            for noise in NOISE_FILES.keys():
                data_noise_tot = list()
                noise_path = NOISE_DIR+noise
                labels_temp, segs_temp = list(), list() #for verification
                for wav_path, emotion in speaker_files[speaker_id]:
                    create_mixed_audio_file(wav_path, noise_path,
                                            'temp_noise.wav', NOISE_FILES[noise])

                    # Load mixed speech
                    x_noise, sr_noise = librosa.load('temp_noise.wav', sr=None)
                    assert sr_noise == sr

                    # Pre-emphasis
                    x_noise = librosa.effects.preemphasis(x_noise, zi = [0.0])
                    #assert len(x_noise) == len(x)

                    # Extract required features into (C,F,T)
                    features_data_noise = GET_FEATURES[features](x_noise, sr, params)

                    # Segment features into (N,C,F,T)
                    features_noise_segmented = segment_nd_features(features_data_noise, emotion, params['segment_size'])

                    #Collect all the segments
                    data_noise_tot.append(features_noise_segmented[1])
                    labels_temp.append(features_noise_segmented[3])
                    segs_temp.append(features_noise_segmented[0])

                    os.remove('temp_noise.wav')

                data_noise_tot = np.vstack(data_noise_tot).astype(np.float32)
                data_noise_tot = np.expand_dims(data_noise_tot, axis=0)
                assert data_noise_tot.shape[1] == data_tot.shape[1]

                labels_temp = np.asarray(labels_temp, dtype=np.int8)
                segs_temp = np.asarray(segs, dtype=np.int8)
                assert np.array_equal(labels_temp, labels_tot)
                assert np.array_equal(segs_temp, segs)

                data_tot = np.concatenate((data_tot, data_noise_tot), axis=0)

            # + REVERB
            data_reverb_tot = list()
            labels_temp, segs_temp = list(), list() #for verification
            fx = (AudioEffectsChain().reverb())

            for wav_path, emotion in speaker_files[speaker_id]:

                # Read wave data
                x, sr = librosa.load(wav_path, sr=None)
                # Apply reverb
                x_reverb = fx(x)

                # Pre-emphasis
                x_reverb = librosa.effects.preemphasis(x_reverb, zi = [0.0])

                # Extract required features into (C,F,T)
                features_data_reverb = GET_FEATURES[features](x_reverb, sr, params)

                # Segment features into (N,C,F,T)
                features_reverb_segmented = segment_nd_features(features_data_reverb, emotion, params['segment_size'])

                #Collect all the segments
                data_reverb_tot.append(features_reverb_segmented[1])
                labels_temp.append(features_reverb_segmented[3])
                segs_temp.append(features_reverb_segmented[0])

            data_reverb_tot = np.vstack(data_reverb_tot).astype(np.float32)
            data_reverb_tot = np.expand_dims(data_reverb_tot, axis=0)
            assert data_reverb_tot.shape[1] == data_tot.shape[1]

            labels_temp = np.asarray(labels_temp, dtype=np.int8)
            segs_temp = np.asarray(segs, dtype=np.int8)
            assert np.array_equal(labels_temp, labels_tot)
            assert np.array_equal(segs_temp, segs)

            data_tot = np.concatenate((data_tot, data_reverb_tot), axis=0)

            # Make sure everything is extracted properly
            assert data_tot.shape[0] == len(NOISE_FILES.keys())+2

        #Put into speaker features dictionary
        print(data_tot.shape)
        speaker_features[speaker_id] = (data_tot, labels_tot, labels_segs_tot, segs)
        #if params['mixnoise'] == True:
        #    speaker_features[speaker_id] = ((data_tot,data_noise_tot), labels_tot, labels_segs_tot, segs )
        #else:
        #    speaker_features[speaker_id] = (data_tot, labels_tot, labels_segs_tot, segs)

    assert len(speaker_features) == len (speaker_files)

    return speaker_features

def extract_logspec(x, sr, params):

    #unpack params
    window        = params['window']
    win_length    = int((params['win_length']/1000) * sr)
    hop_length    = int((params['hop_length']/1000) * sr)
    ndft          = params['ndft']
    nfreq         = params['nfreq']

    #calculate stft
    spec = np.abs(librosa.stft(x, n_fft=ndft,hop_length=hop_length,
                                        win_length=win_length,
                                        window=window))

    spec =  librosa.amplitude_to_db(spec, ref=np.max)

    #extract the required frequency bins
    spec = spec[:nfreq]

    #Shape into (C, F, T), C = 1
    spec = np.expand_dims(spec,0)

    return spec


def extract_lognrevspec(x, sr, params):

    #unpack params
    window        = params['window']
    win_length    = int((params['win_length']/1000) * sr)
    hop_length    = int((params['hop_length']/1000) * sr)
    ndft          = params['ndft']
    nfreq         = params['nfreq']

    #Input + gaussian white noise
    noise=np.random.normal(0, 0.002, x.shape[0])
    x_noisy = x+noise

    #Input + reverb
    fx = (AudioEffectsChain().reverb())
    x_reverb = fx(x)

    #calculate stft
    spec = np.abs(librosa.stft(x, n_fft=ndft,hop_length=hop_length,
                                        win_length=win_length,
                                        window=window))

    spec =  librosa.amplitude_to_db(spec, ref=np.max)

    spec_noise = np.abs(librosa.stft(x_noisy, n_fft=ndft,hop_length=hop_length,
                                        win_length=win_length,
                                        window=window))

    spec_noise =  librosa.amplitude_to_db(spec_noise, ref=np.max)

    spec_reverb = np.abs(librosa.stft(x_reverb, n_fft=ndft,hop_length=hop_length,
                                        win_length=win_length,
                                        window=window))

    spec_reverb =  librosa.amplitude_to_db(spec_reverb, ref=np.max)

    # Get the required frequency bins
    spec = spec[:nfreq]
    spec_noise = spec_noise[:nfreq]
    spec_reverb = spec_reverb[:nfreq]

    # Arrange into (C, F, T), C = 3
    spec = np.expand_dims(spec,0)
    spec_noise = np.expand_dims(spec_noise,0)
    spec_reverb = np.expand_dims(spec_reverb,0)
    spec = np.concatenate((spec, spec_noise, spec_reverb), axis=0)

    return spec


def extract_logmelspec(x, sr, params):

    #unpack params
    window        = params['window']
    win_length    = int((params['win_length']/1000) * sr)
    hop_length    = int((params['hop_length']/1000) * sr)
    ndft          = params['ndft']
    n_mels        = params['nmel']


    #calculate stft
    melspec = librosa.feature.melspectrogram(y=x, sr=sr, n_mels=n_mels,
                                        n_fft=ndft,hop_length=hop_length,
                                        win_length=win_length,
                                        window=window)

    logmelspec =  librosa.power_to_db(melspec, ref=np.max)

    # Expand to (C, F, T), C = 3
    logmelspec =  np.expand_dims(logmelspec, 0)

    return logmelspec


def extract_logmeldeltaspec(x, sr, params):

    #unpack params
    window        = params['window']
    win_length    = int((params['win_length']/1000) * sr)
    hop_length    = int((params['hop_length']/1000) * sr)
    ndft          = params['ndft']
    n_mels        = params['nmel']

    #calculate stft
    melspec = librosa.feature.melspectrogram(y=x, sr=sr, n_mels=n_mels,
                                        n_fft=ndft,hop_length=hop_length,
                                        win_length=win_length,
                                        window=window)
    logmelspec =  librosa.power_to_db(melspec, ref=np.max)

    #logmeldeltaspec = librosa.feature.delta(logmelspec)
    #logmeldelta2spec = librosa.feature.delta(logmelspec, order=2)
    logmeldeltaspec = librosa.feature.delta(logmelspec,width=5,mode='nearest')
    logmeldelta2spec = librosa.feature.delta(logmeldeltaspec, width=5,mode='nearest')

    #Arrange into (C, F, T), C = 3
    logmelspec = np.expand_dims(logmelspec, axis=0)
    logmeldeltaspec = np.expand_dims(logmeldeltaspec, axis=0)
    logmeldelta2spec = np.expand_dims(logmeldelta2spec, axis=0)
    logmelspec = np.concatenate((logmelspec, logmeldeltaspec, logmeldelta2spec), axis=0)

    return logmelspec


def extract_logdeltaspec(x, sr, params):

    #unpack params
    window        = params['window']
    win_length    = int((params['win_length']/1000) * sr)
    hop_length    = int((params['hop_length']/1000) * sr)
    ndft          = params['ndft']
    n_freq        = params['nfreq']

    #calculate stft
    logspec = extract_logspec(x, sr, params) # (C, F, T)

    logdeltaspec = librosa.feature.delta(logspec.squeeze(0))
    logdelta2spec = librosa.feature.delta(logspec.squeeze(0), order=2)

    #Arrange into (C, F, T), C = 3
    logdeltaspec = np.expand_dims(logdeltaspec, axis=0)
    logdelta2spec = np.expand_dims(logdelta2spec, axis=0)
    logspec = np.concatenate((logspec, logdeltaspec, logdelta2spec), axis=0)

    return logspec


def segment_nd_features(data, emotion, segment_size):
    # Transpose data to C, T, F
    data = data.transpose(0,2,1)

    time = data.shape[1]
    nch = data.shape[0]
    start, end = 0, segment_size
    num_segs = math.ceil(time / segment_size) # number of segments of each utterance
    data_tot = []
    sf = 0
    for i in range(num_segs):
        # The last segment
        if end > time:
            end = time
            start = max(0, end - segment_size)
        # Do padding
        data_pad = []
        for c in range(nch):
            data_ch = data[c]
            data_ch = np.pad(
                data_ch[start:end], ((0, segment_size - (end - start)), (0, 0)), mode="constant")
                #data_ch[start:end], ((0, segment_size - (end - start)), (0, 0)), mode="constant",
                #constant_values=((-80,-80),(-80,-80)))
            data_pad.append(data_ch)

        data_pad = np.array(data_pad)

        # Stack
        data_tot.append(data_pad)

        # Update variables
        start = end
        end = min(time, end + segment_size)

    data_tot = np.stack(data_tot)
    utt_label = emotion
    segment_labels = [emotion] * num_segs

    #Transpose output to N,C,F,T
    data_tot = data_tot.transpose(0,1,3,2)

    return (num_segs, data_tot, segment_labels, utt_label)

#Feature extraction function map
GET_FEATURES = {'logspec': extract_logspec,
                'logmelspec': extract_logmelspec,
                'logmeldeltaspec': extract_logmeldeltaspec,
                'lognrevspec': extract_lognrevspec,
                'logdeltaspec': extract_logdeltaspec
                }

if __name__ == '__main__':
    #test
    sig,sr = librosa.load('demoo/3.wav', sr=None)

    params={'window': 'hamming',
            'win_length': 40,
            'hop_length': 10,
            'ndft':800,
            'nfreq':200}
    logdeltaspec = extract_logdeltaspec(sig[5000:37000], sr, params)
    data = segment_nd_features(logdeltaspec, None, 300)
    segment = data[1]
    segment = np.squeeze(segment)
    segment = np.squeeze(segment)
    print(segment.shape)
    plt.figure()
    plt.subplot(3,1,1)
    librosa.display.specshow(segment[0])
    plt.subplot(3,1,2)
    librosa.display.specshow(segment[1])
    plt.subplot(3,1,3)
    librosa.display.specshow(segment[2])
    plt.show()
